# Supplementary material for: Supporting data for the MS identification of distinct transferrin glycopeptide glycoforms and citrullinated peptides associated with inflammation or autoimmunity
Source: Data Brief. 2016 Jan 11;6:587–602. doi: 10.1016/j.dib.2015.12.045 (PMC4731419; doi:10.1016/j.dib.2015.12.045)
Supplement: Supplementary file 2 — Supplementary material [file mmc2.zip]

Archive with 3 entries (3 files):
- Table 10_DiB_final.xlsx
- Table 2_DiB.xlsx
- Table 1_DiB.xlsx
