# Supplementary material for: Supporting data for the MS identification of distinct transferrin glycopeptide glycoforms and citrullinated peptides associated with inflammation or autoimmunity
Source: Data Brief. 2016 Jan 11;6:587–602. doi: 10.1016/j.dib.2015.12.045 (PMC4731419; doi:10.1016/j.dib.2015.12.045)
Supplement: Supplementary file 2 — Supplementary material [file mmc2.zip › Table 10_DiB_final.xlsx]

## Sheet: Citrullinated Spots 4800
Table 10a. Citrullinated protein species and peptides detected in spleen from collagen-induced arthritis, or CFA-treated mice. TOF/TOF 4800
Spot	Identification	Accesion	Accension	Protein	Protein	Pep.	Total	Total %	MW	IEP
Number			Number	Score	Score CI%	Count	Ion Score	Ion CI	(theorical)	(theorical)
537	Serotransferrin	TRFE_MOUSE	Q921I1	172	100	20	107	100	78840.5	6.94
	Calc. Mass.	Obsrv. Mass	± da	± ppm	Start Seq.	End Seq.	Sequence	Modification
	2143.04	2143.04	-0.0068	-3	38	55	CISFRDHMKTVLPPDGPR	Carbamidomethyl (C)[1], Citrullination (R)[5], Oxidation (M)[8]
	3340.57	3340.75	0.1826	55	344	372	NQQEGVCPEGSIDNSPVKWCALSHLERTK	Carbamidomethyl (C)[7,20], Citrullination (R)[27]
614	Stress-induced-phosphoprotein 1	STIP1_MOUSE	Q60864	238	100	27	145	100	63169.6	6.4
	Calc. Mass.	Obsrv. Mass	± da	± ppm	Start Seq.	End Seq.	Sequence	Modification
	1662.81	1662.88	0.0641	39	110	123	EGLQNMEARLAERK	Citrullination (R)[9,13], Oxidation (M)[6]
	2035.01	2034.91	-0.1014	-50	137	153	LENDPRTRSLLSDPTYR	Citrullination (R)[6,8]
	2235.03	2235.1	0.0662	30	487	505	RRAMADPEVQQIMSDPAMR	Citrullination (R)[1], Oxidation (M)[4,13]
	2236.02	2236.14	0.1223	55	487	505	RRAMADPEVQQIMSDPAMR	Citrullination (R)[1,2], Oxidation (M)[4,13]
697	Catalase	CATA_MOUSE	Q8C6E3	174	100	15	131	100	60082.8	7.73
	Calc. Mass.	Obsrv. Mass	± da	± ppm	Start Seq.	End Seq.	Sequence	Modification
	2280.15	2280.15	0.0051	2	106	127	RTPIAVRFSTVAGESGSADTVR	Citrullination (R)[1,7,22]
	2491.19	2491.2	0.0149	6	48	68	GPLLVQDVVFTDEMAHFDRER	Citrullination (R)[19], Oxidation (M)[14]
	3331.54	3331.57	0.0354	11	204	233	GIPDGHRHMNGYGSHTFKLVNADGEAVYCK	Carbamidomethyl (C)[29], Citrullination (R)[7]
778	Alpha enolase	ENOA_MOUSE	P17182	940	100	33	675	100	47453.3	6.37
	Calc. Mass.	Obsrv. Mass	± da	± ppm	Start Seq.	End Seq.	Sequence	Modification
	1492.81	1492.7	-0.1148	-77	401	412	SERLAKYNQILR	Citrullination (R)[3,12]
	Beta enolase	ENOB_MOUSE	P21550	260	100	12	224	100	47337.4	6.73
	Calc. Mass.	Obsrv. Mass	± da	± ppm	Start Seq.	End Seq.	Sequence	Modification
	1509.78	1509.71	-0.0744	-49	401	412	SERLAKYNQLMR	Citrullination (R)[3]
	1826.91	1826.86	-0.0576	-32	1	15	MAMQKIFAREILDSR	Citrullination (R)[9,15], Oxidation (M)[1]
	2299.14	2299.17	0.0354	15	407	426	YNQLMRIEEALGDKAVFAGR	Citrullination (R)[6,20], Oxidation (M)[5]
	2309.17	2309.11	-0.0632	-27	10	30	EILDSRGNPTVEVDLHTAKGR	Citrullination (R)[6,21]
	Gamma enolase	ENOG_MOUSE	P17183	102	100	10	75	100	47609.1	4.99
	Calc. Mass.	Obsrv. Mass	± da	± ppm	Start Seq.	End Seq.	Sequence	Modification
	1509.78	1509.71	-0.0744	-49	401	412	SERLAKYNQLMR	Citrullination (R)[3]
	1848.95	1848.82	-0.1373	-74	1	15	MSIEKIWAREILDSR	Citrullination (R)[9,15]
	1864.95	1864.84	-0.1034	-55	1	15	MSIEKIWAREILDSR	Citrullination (R)[9,15], Oxidation (M)[1]
981	Proteasome subunit alpha type-1	PSA1_MOUSE	Q9R1P4	415	100	14	350	100	29812.9	6
	Calc. Mass.	Obsrv. Mass	± da	± ppm	Start Seq.	End Seq.	Sequence	Modification
	1913.95	1913.8	-0.1506	-79	158	174	AMSIGARSQSARTYLER	Citrullination (R)[7], Oxidation (M)[2]
	3707.67	3707.71	0.0362	10	126	157	RPYGVGLLIAGYDDMGPHIFQTCPSANYFDCR	Carbamidomethyl (C)[23,21], Citrullination (R)[1], Oxidation (M)[15]
	Proteasome subunit alpha type	PSMA1_MOUSE	Q8BTU5	399	100	12	349	100	29732.8	5.78
	Calc. Mass.	Obsrv. Mass	± da	± ppm	Start Seq.	End Seq.	Sequence	Modification
	1913.95	1913.8	-0.1506	-79	157	173	AMSIGARSQSARTYLER	Citrullination (R)[7], Oxidation (M)[2]
	3707.67	3707.71	0.0362	10	125	156	RPYGVGLLIAGYDDMGPHIFQTCPSANYFDCR	Carbamidomethyl (C)[23,21], Citrullination (R)[1], Oxidation (M)[15]
1001	Proteasome subunit alpha type-6	PSA6_MOUSE	Q9QUM9	325	100	13	264	100	27811	6.34
	Calc. Mass.	Obsrv. Mass	± da	± ppm	Start Seq.	End Seq.	Sequence	Modification
	1935.92	1935.92	0.0009	0	4	21	GSSAGFDRHITIFSPEGR	Citrullination (R)[8,18]
	2299.18	2299.17	-0.0042	-2	12	30	HITIFSPEGRLYQVEYAFK	Citrullination (R)[10]
	Pyridoxine-5'-phosphate oxidase	PNPO_MOUSE	Q91XF0	81	99.999	5	57	99.999	30437.1	8.46
	Calc. Mass.	Obsrv. Mass	± da	± ppm	Start Seq.	End Seq.	Sequence	Modification
	1933.89	1933.95	0.0621	32	24	39	HLCCRGAVMDLGPMRK	Carbamidomethyl (C)[3,4], Citrullination (R)[5], Oxidation (M)[9,14]
	3290.68	3290.69	0.0088	3	120	147	ELDSNPFASLVFYWEPLNRQVRVEGPVK	Citrullination (R)[19]
1103	Ferritin light chain 2	FRIL2_MOUSE	P49945	251	100	10	202	100	20886.9	6.39
	Calc. Mass.	Obsrv. Mass	± da	± ppm	Start Seq.	End Seq.	Sequence	Modification
	2787.38	2787.45	0.071	25	69	92	LQNERGGRALFQDVQKPSQDEWGK	Citrullination (R)[5]
	2788.36	2788.45	0.0872	31	69	92	LQNERGGRALFQDVQKPSQDEWGK	Citrullination (R)[5,8]
1136	Peptidyl-prolyl cis-trans isomerase A	PPIA_MOUSE	P17742	320	100	11	249	100	18130.9	7.74
	Calc. Mass.	Obsrv. Mass	± da	± ppm	Start Seq.	End Seq.	Sequence	Modification
	2823.31	2823.31	0.0007	0	45	69	GFGYKGSSFHRIIPGFMCQGGDFTR	Carbamidomethyl (C)[18], Citrullination (R)[11]
1171	Nucleoside diphosphate kinase A	NDKA_MOUSE	P15532	726	100	17	591	100	17310.9	6.84
	Calc. Mass.	Obsrv. Mass	± da	± ppm	Start Seq.	End Seq.	Sequence	Modification
	3309.68	3309.66	-0.0183	-6	57	85	DRPFFTGLVKYMHSGPVVAMVWEGLNVVK	Citrullination (R)[2], Oxidation (M)[12,20]
	Nucleoside diphosphate kinase B	NDKB_MOUSE	Q01768	321	100	9	278	100	17466	6.97
	Calc. Mass.	Obsrv. Mass	± da	± ppm	Start Seq.	End Seq.	Sequence	Modification
	1069.54	1069.56	0.022	21	27	34	RFEQKGFR	Citrullination (R)[1,8]
On column 1 click on the + signal for displaying the sequence of matched citrullinated peptides of a given protein. The positions of the deiminated arginines are shown .
Only citrullinated peptides are shown
Only citrullinated peptides are shown
Peptides containing only C-terminal citrullinated arginines are rejected.
Peptides containing only C-terminal citrullinated arginines are rejected.

## Sheet: Citrullinated Spots UltrafleXtr
Table 10b. Citrullinated protein species and peptides detected in spleen from collagen-induced arthritis, or CFA-treated mice. TOF/TOF UltrafleXtreme
Spot	Protein Name	Accession	Accession	MW	IEP	Score	Sequence	Queries	Queries
Number			Number	(theorical)	(theorical)		coverage (%)	matched	searched
633	Fibrinogen alpha chain	FIBA_MOUSE	E9PV24	87.4	5.78	101	17	15	26
	m/z meas.	Δ m/z [ppm]	z	P	Range	Sequence	Modification
	1083.52	48.19	1	1	281-290	GDSRGDFATR	Deamidated: 4, 10
	1853,8606	-2.793	1	2	394-410	EKVTSSGTSTTHRSCSK	Carbamidomethyl: 15; Deamidated: 13
	1367.74	20.66	1	2	771-782	GADYSLRAVRMK	Deamidated: 7
732	Coronin-1A	COR1A_MOUSE	O89053	51	6.04	83.4	36	16	75
	m/z meas.	Δ m/z [ppm]	z	P	Range	Sequence	Modification
	1398.64	-46.2	1	1	234-245	ILTTGFSRMSER	Deamidated: 8
	1456.72	39.36	1	2	314-325	ESQRGMGYMPKR	Oxidation: 6; Deamidated: 4
	1302.66	1.249	1	1	345-355	CEPIAMTVPRK	Carbamidomethyl: 1; Deamidated: 10
898	F-actin-capping protein subunit alpha-1	CAZA1_MOUSE	P47753	32.9	5.34	77.9	43	12	65
	m/z meas.	Δ m/z [ppm]	z	P	Range	Sequence	Modification
	870.557	47.57	1	1	260-266	RQLPVTR	Deamidated: 1
972	Tropomyosin alpha-3 chain	TPM3_MOUSE	P21107	33	4.68	60.5	38.6	10	40
	m/z meas.	Δ m/z [ppm]	z	P	Range	Sequence	Modification
	1400.68	-40.87	1	1	92-102	RIQLVEEELDR	Deamidated: 1
	2381.15	20.12	1	2	180-199	TEERAELAESKCSELEEELK	Carbamidomethyl: 12; Deamidated: 4
On column 1 click on the + signal for displaying the sequence of matched citrullinated peptides of a given protein. The positions of the deiminated arginines are shown .
Only citrullinated peptides are shown
Peptides containing only C-terminal citrullinated arginines are rejected.
