# Supplementary material for: Supporting data for the MS identification of distinct transferrin glycopeptide glycoforms and citrullinated peptides associated with inflammation or autoimmunity
Source: Data Brief. 2016 Jan 11;6:587–602. doi: 10.1016/j.dib.2015.12.045 (PMC4731419; doi:10.1016/j.dib.2015.12.045)
Supplement: Supplementary file 2 — Supplementary material [file mmc2.zip › Table 2_DiB.xlsx]

## Sheet: Spots MSMS
Table 2. Protein spots identified by MS/MS using the MALDI-TOF/TOF UltrafleXtreme (Bruker)
Spot	Identification	Accession	Accession	Protein	Sequence	No. Of	MW	IEP
Numbera			Numberb	Score	Coverage (%)	Peptides	(theorical)c	(theorical)c
501	Aconitate hydratase, mitochondrial	ACON_MOUSE	Q99KI0	93.05	3.6	2	85400	8.08
	Start-End	Observed	Mr(expt)	Mr(calc)	ppm	Miss	Score	Expect	Peptide	Modification
	412-424	1463.73	1462.73	1462.74	-10.7	0	32	0.015	K.SQFTITPGSEQIR.A
	634-648	1601.77	1600.76	1600.78	-15.4	0	53	0.00012	R.NAVTQEFGPVPDTAR.Y
538	Serotransferrin	TRFE_MOUSE	Q921I1	96.65	4	3	78841	6.94
	Start-End	Observed	Mr(expt)	Mr(calc)	ppm	Miss	Score	Expect	Peptide	Modification
	47-55	951.541	950.533	950.519	15.6	0	25	0.07	K.TVLPPDGPR.L
	265-273	949.574	948.567	948.551	17.1	0	26	0.03	R.IPSHAVVAR.K
	688-697	1255.65	1254.64	1254.62	19.1	1	46	0.00058	R.LLEACTFHKH.-	Carbamidomethyl: 5
539	Serotransferrin	TRFE_MOUSE	Q921I1	190.9	5.9	4	78841	6.94
	Start-End	Observed	Mr(expt)	Mr(calc)	ppm	Miss	Score	Expect	Peptide	Modification
	47-55	951.516	950.509	950.519	-10.3	0	25	0.091	K.TVLPPDGPR.L
	252-264	1656.77	1655.77	1655.76	2.84	0	75	6.4e-07	R.KPVDQYEDCYLAR.I	Carbamidomethyl: 9
	265-273	949.552	948.545	948.551	-5.63	0	50	0.00017	R.IPSHAVVAR.K
	688-697	1255.62	1254.62	1254.62	-0.64	1	41	0.0019	R.LLEACTFHKH.-	Carbamidomethyl: 5
554	Far upstream element-binding protein 1	FUBP1_MOUSE	Q91WJ8	32.75	2	1	68668	7.74
	Start-End	Observed	Mr(expt)	Mr(calc)	ppm	Miss	Score	Expect	Peptide	Modification
	305-317	1489.78	1488.77	1488.72	31.5	0	33	0.014	R.IQFKPDDGTTPDR.I
633	Fibrinogen alpha chain	FIBA_MOUSE	E9PV24	123.51	4.2	3	88117	5.77
	Start-End	Observed	Mr(expt)	Mr(calc)	ppm	Miss	Score	Expect	Peptide	Modification
	73-85	1492.71	1491.7	1491.7	3.26	0	36	0.0055	K.GLIDEANQDFTNR.I
	91-98	1026.5	1025.5	1025.49	3.62	0	27	0.046	K.NSLFDFQR.N
	150-161	1355.74	1354.73	1354.73	1.93	0	43	0.0011	K.AQQIQALQSNVR.A
638	Heterogeneous nuclear ribonucleoprotein L	HNRPL_MOUSE	Q8R081	69.55	4.6	2	64550	8.33
	Start-End	Observed	Mr(expt)	Mr(calc)	ppm	Miss	Score	Expect	Peptide	Modification
	47-56	1029.45	1028.44	1028.43	8.22	0	13	0.46	R.YYGGGNEGGR.A
	224-243	1881.92	1880.91	1880.87	22	0	57	4.5e-05	K.NGVQAMVEFDSVQSAQR.A	Oxidation (M)
732	Coronin-1	CORO1A_MOUSE	gi|4895037	102.3	2.2	1	51627	6.05
	Start-End	Observed	Mr(expt)	Mr(calc)	ppm	Miss	Score	Expect	Peptide	Modification
	187-196	1152.4827	1151.4754	1151.5063	-26.87	0	35	0.041	R.DGALICTSCR.D	Carbamidomethyl: 6, 9
738	Vimentin	VIME_MOUSE	P20152	286.83	16.1	5	53712	5.06
	Start-End	Observed	Mr(expt)	Mr(calc)	ppm	Miss	Score	Expect	Peptide	Modification
	101-113	1587.83	1586.82	1586.79	19.1	1	69	3.6e-06	R.TNEKVELQELNDR.F
	160-170	1287.69	1286.68	1286.66	16.3	1	44	0.0011	R.QVDQLTNDKAR.V
	171-184	1704.85	1703.84	1703.81	16.7	1	37	0.0057	R.VEVERDNLAEDIMR.L	Oxidation (M)
	295-310	1776.9	1775.89	1775.86	18.5	1	48	0.00038	K.FADLSEAANRNNDALR.Q
	322-342	2377.21	2376.2	2376.16	17	1	90	1.9e-08	R.QVQSLTCEVDALKGTNESLER.Q
770	Protein disulfide-isomerase A6 precursor	PDIA6_MOUSE	gi|58037267	117.78	10.6	3	49058	5.05
	Start-End	Observed	Mr(expt)	Mr(calc)	ppm	Miss	Score	Expect	Peptide	Modification
	222-236	1575.8239	1574.8166	1574.8086	5.05	0	29	0.36	K.LAAVDATMNQVLASR.Y	Oxidation (M)
	247-261	1601.8409	1600.8337	1600.8210	7.94	0	54	0.00089	R.GSTAPVGGGSFPTITPR.E
	398-414	1667.8162	1666.8089	1666.7951	8.27	1	36	0.06	K.IFQKGESPVDYDGGR.T
898	Actin, cytoplasmic 1	ACTB_MOUSE	P60710	177.47	9.1	2	42052	5.29
	Start-End	Observed	Mr(expt)	Mr(calc)	ppm	Miss	Score	Expect	Peptide	Modification
	96-113	1954.06	1953.05	1953.06	-2.15	0	78	2.3e-07	R.VAPEEHPVLLTEAPLNPK.A
	239-254	1790.9	1789.89	1789.88	2.63	0	100	2.4e-09	K.SYELPDGQVITIGNER.F
	Beta-actin-like protein 2	ACTBL_MOUSE	Q8BFZ3	129.62	9	2	42319	5.3
	Start-End	Observed	Mr(expt)	Mr(calc)	ppm	Miss	Score	Expect	Peptide	Modification
	97-114	1954.06	1953.05	1953.06	-2.15	0	30	0.014	R.VAPDEHPILLTEAPLNPK.I
	240-255	1790.9	1789.89	1789.88	2.63	0	100	2.4e-09	R.SYELPDGQVITIGNER.F
	F-actin-capping protein subunit alpha-1	CAZA1_MOUSE	P47753	92.04	9.8	2	33090	5.34
	Start-End	Observed	Mr(expt)	Mr(calc)	ppm	Miss	Score	Expect	Peptide	Modification
	20-37	2089.02	2088.01	2088.01	2.17	0	53	9.2e-05	K.FITHAPPGEFNEVFNDVR.L
	38-47	1197.71	1196.7	1196.69	11	0	39	0.0014	R.LLLNNDNLLR.E
972	Tropomyosin alpha-1 chain	TPM1_MOUSE	P58771	59.03	4.9	1	32718	4.69
	Start-End	Observed	Mr(expt)	Mr(calc)	ppm	Miss	Score	Expect	Peptide	Modification
	92-105	1727.88	1726.87	1726.88	-5.87	1	59	3e-05	R.IQLVEEELDRAQER.L
981	Proteasome subunit alpha type-1	PSA1_MOUSE	Q9R1P4	133.78	13.7	3	29813	6
	Start-End	Observed	Mr(expt)	Mr(calc)	ppm	Miss	Score	Expect	Peptide	Modification
	42-51	1107.71	1106.71	1106.69	12.1	1	42	0.00014	K.THAVLVALKR.A
	97-107	1332.76	1331.75	1331.73	10.3	0	36	0.0041	R.FVFDRPLPVSR.L
	194-208	1685.94	1684.93	1684.9	20.9	1	51	0.00011	R.ALRETLPAEQDLTTK.N
1001	Proteasome subunit alpha type-6	PSA6_MOUSE	Q9QUM9	177.79	16.3	4	27811	6.34
	Start-End	Observed	Mr(expt)	Mr(calc)	ppm	Miss	Score	Expect	Peptide	Modification
	4-21	1933.98	1932.97	1932.94	15.9	1	46	0.0005	R.GSSAGFDRHITIFSPEGR.L
	12-21	1156.62	1155.61	1155.6	8.06	0	45	0.00082	R.HITIFSPEGR.L
	22-30	1160.61	1159.6	1159.59	10.5	0	34	0.012	R.LYQVEYAFK.A
	31-43	1285.73	1284.73	1284.71	8	0	52	0.00012	K.AINQGGLTSVAVR.G
1049	Proteasome subunit beta type-10	PSB10_MOUSE	O35955	109.4	8.8	3	29330	6.4
	Start-End	Observed	Mr(expt)	Mr(calc)	ppm	Miss	Score	Expect	Peptide	Modification
	227-237	1198.66	1197.65	1197.64	14	0	31	0.016	R.ALSTPTEPVQR.A
	241-253	1478.83	1477.83	1477.8	14.4	1	24	0.065	R.YRFAPGTTPVLTR.E
	243-253	1159.67	1158.66	1158.64	16.5	0	54	8.3e-05	R.FAPGTTPVLTR.E
	Growth factor receptor-bound protein 2	GRB2_MOUSE	Q60631	103.47	11.5	3	25336	5.89
	Start-End	Observed	Mr(expt)	Mr(calc)	ppm	Miss	Score	Expect	Peptide	Modification
	77-86	1212.68	1211.67	1211.65	15	1	30	0.019
	143-149	918.535	917.528	917.508	21	0	32	0.015
	208-215	962.524	961.517	961.498	19.2	0	41	0.0025
1103	Ferritin light chain 1	FRIL1_MOUSE	P29391	48.36	4.4	1	20847	5.66
	Start-End	Observed	Mr(expt)	Mr(calc)	ppm	Miss	Score	Expect	Peptide	Modification
	66-73	1034.5	1033.5	1033.52	-23.2	0	31	0.51	R.LLEFQNDR.G
1150	E3 ubiquitin-protein ligase RNF181	RN181_MOUSE	Q9CY62	26.01	4.8	1	19487	5.65
	Start-End	Observed	Mr(expt)	Mr(calc)	ppm	Miss	Score	Expect	Peptide	Modification
	69-76	870.469	869.462	869.497	-40.7	0	26	0.045	K.AVVESLPR.T
1173	Ubiquitin-conjugating enzyme E2 N	UBE2N_MOUSE	P61089	104.79	19.7	2	17184	6.13
	Start-End	Observed	Mr(expt)	Mr(calc)	ppm	Miss	Score	Expect	Peptide	Modification
	15-33	2006	2004.99	2005.05	-27.6	1	62	1.2e-05	R.LLAEPVPGIKAEPDESNAR.Y
	75-85	1311.7	1310.69	1310.71	-13.6	1	43	0.0015	K.IYHPNVDKLGR.I
1302	N-acyl-aromatic-L-amino acid amidohydrolase (carboxylate-forming)	ACY3_MOUSE	Q91XE4	23.11	2.5	1	35720	5.3
	Start-End	Observed	Mr(expt)	Mr(calc)	ppm	Miss	Score	Expect	Peptide	Modification
	302-309	868.54	867.533	867.554	-24.8	0	23	0.037	R.VTVPALLR.L
On column 1 click on the + signal for displaying the sequence of matched and fragmented peptides of a given protein. Ion scores and confidence intervals of the fragmented peptides are also shown.
aSpots are named as indicated on the 2-DE gel shown in Figure 1 in Ref [1].
b UniProtKB/Swiss-Prot or NCBI Accession Number.
cTheoretical Molecular Weights and Isoelectric Points are given for each protein.
