# Supplementary material for: Supporting data for the MS identification of distinct transferrin glycopeptide glycoforms and citrullinated peptides associated with inflammation or autoimmunity
Source: Data Brief. 2016 Jan 11;6:587–602. doi: 10.1016/j.dib.2015.12.045 (PMC4731419; doi:10.1016/j.dib.2015.12.045)
Supplement: Supplementary file 2 — Supplementary material [file mmc2.zip › Table 1_DiB.xlsx]

## Sheet: Sheet1
Table 1. Protein spots from mouse spleen identified by MS/MS using the 4800 MALDI-TOF/TOF (AB Sciex)
Spot	Identification	Accesion	Accension	Protein	Protein	Pep.	Total	Total %	MW	IEP
Numbera			Numberb	Score	Score CI%c	Count	Ion Scored	Ion CI	(theorical)e	(theorical)e
533	Serotransferrin	TRFE_MOUSE	Q921I1	119	100	11	69	100	78840.5	6.94
	Calc. Mass.	Obsrv. Mass	± da	± ppm	Start Seq.	End Seq.	Sequence	Ion Score	C.I. %	Modification
	1419.77	1419.77	-0.0061	-4	332	343	LYLGHNYVTAIR
	1419.77	1419.77	-0.0061	-4	332	343	LYLGHNYVTAIR	39	99.947
	1453.77	1453.76	-0.0059	-4	298	310	SKDFQLFSSPLGK
	1494.83	1494.8	-0.0279	-19	311	323	DLLFKDSAFGLLR
	1655.77	1655.78	0.0143	9	479	492	TAGWNIPMGMLYNR			Oxidation (M)[8,10]
	1656.77	1656.79	0.0171	10	252	264	KPVDQYEDCYLAR			Carbamidomethyl (C)[9]
	1934.93	1934.93	-0.0006	0	573	588	NLKQEDFELLCPDGTR			Carbamidomethyl (C)[11]
	1990.87	1990.88	0.0072	4	526	542	CAPNNKEEYNGYTGAFR	31	99.684	Carbamidomethyl (C)[1]
	1990.87	1990.88	0.0072	4	526	542	CAPNNKEEYNGYTGAFR			Carbamidomethyl (C)[1]
	2230.03	2230.11	0.083	37	168	188	AVSSFFSGSCVPCADPVAFPK			Carbamidomethyl (C)[10,13]
	2282.27	2282.15	-0.1211	-53	2	23	RLTVGALLACAALGLCLAVPDK			Carbamidomethyl (C)[10,16]
	2460.29	2460.28	-0.0144	-6	589	610	KPVKDRFASCHLAQAPNHVVVSR			Carbamidomethyl (C)[9]
	2779.34	2779.41	0.0662	24	617	641	VKAVLTSQETLFGGSDCTGNFCLFK			Carbamidomethyl (C)[17,22]
537	Serotransferrin	TRFE_MOUSE	Q921I1	217	100	18	109	100	78840.5	6.94
	Calc. Mass.	Obsrv. Mass	± da	± ppm	Start Seq.	End Seq.	Sequence	Ion Score	C.I. %	Modification
	878.473	878.473	0.0003	0	316	323	DSAFGLLR
	1171.57	1171.57	0.0005	0	362	370	WCALSHLER			Carbamidomethyl (C)[2]
	1349.67	1349.66	-0.0113	-8	123	132	GTDFQLNQLEGK
	1419.77	1419.77	-0.0001	0	332	343	LYLGHNYVTAIR
	1419.77	1419.77	-0.0001	0	332	343	LYLGHNYVTAIR	70	100
	1453.77	1453.76	-0.0059	-4	298	310	SKDFQLFSSPLGK
	1453.77	1453.76	-0.0059	-4	298	310	SKDFQLFSSPLGK	17	91.558
	1494.83	1494.83	0.0022	1	311	323	DLLFKDSAFGLLR
	1650.72	1650.71	-0.0183	-11	668	681	YLGAEYMQSVGNMR			Oxidation (M)[7,13]
	1655.77	1655.77	0.0013	1	479	492	TAGWNIPMGMLYNR			Oxidation (M)[8,10]
	1656.77	1656.77	0.0023	1	252	264	KPVDQYEDCYLAR			Carbamidomethyl (C)[9]
	1656.77	1656.77	0.0023	1	252	264	KPVDQYEDCYLAR	22	97.975	Carbamidomethyl (C)[9]
	1778.82	1778.82	-0.0003	0	668	682	YLGAEYMQSVGNMRK			Oxidation (M)[7,13]
	1934.93	1934.92	-0.0104	-5	573	588	NLKQEDFELLCPDGTR			Carbamidomethyl (C)[11]
	1957.89	1957.89	-0.0006	0	344	361	NQQEGVCPEGSIDNSPVK			Carbamidomethyl (C)[7]
	1990.87	1990.86	-0.0117	-6	526	542	CAPNNKEEYNGYTGAFR			Carbamidomethyl (C)[1]
	2007.98	2007.98	0.0029	1	593	610	DFASCHLAQAPNHVVVSR			Carbamidomethyl (C)[5]
	2038	2038	-0.0032	-2	555	572	HQTVLDNTEGKNPAEWAK
	2143.17	2143.04	-0.1377	-64	144	162	SAGWVIPIGLLFCKLSEPR			Carbamidomethyl (C)[13]
	2460.29	2460.29	-0.0034	-1	589	610	KPVKDFASCHLAQAPNHVVVSR			Carbamidomethyl (C)[9]
	2552.18	2552.2	0.0208	8	619	641	AVLTSQETLFGGSDCTGNFCLFK			Carbamidomethyl (C)[15,20]
539	Serotransferrin	TRFE_MOUSE	Q921I1	461	100	25	266	100	78840.5	6.94
	Calc. Mass.	Obsrv. Mass	± da	± ppm	Start Seq.	End Seq.	Sequence	Ion Score	C.I. %	Modification
	878.473	878.472	-0.0014	-2	316	323	DSAFGLLR
	1171.57	1171.57	0.0046	4	362	370	WCALSHLER	27	99.155	Carbamidomethyl (C)[2]
	1171.57	1171.57	0.0046	4	362	370	WCALSHLER			Carbamidomethyl (C)[2]
	1255.63	1255.62	-0.0057	-5	688	697	LLEACTFHKH			Carbamidomethyl (C)[5]
	1306.57	1306.6	0.0263	20	532	542	EEYNGYTGAFR
	1349.67	1349.67	-0.0003	0	123	134	GTDFQLNQLEGK
	1349.67	1349.67	-0.0003	0	123	134	GTDFQLNQLEGK
	1360.6	1360.62	0.021	15	27	37	WCAVSEHENTK			Carbamidomethyl (C)[2]
	1419.77	1419.78	0.0044	3	332	343	LYLGHNYVTAIR
	1419.77	1419.78	0.0044	3	332	343	LYLGHNYVTAIR	77	100
	1453.77	1453.76	-0.004	-3	298	310	SKDFQLFSSPLGK
	1477.76	1477.77	0.007	5	123	135	GTDFQLNQLEGKK
	1494.83	1494.81	-0.0239	-16	311	323	DLLFKDSAFGLLR
	1539.71	1539.76	0.0443	29	240	251	DQYELLCLDNTR			Carbamidomethyl (C)[7]
	1634.73	1634.73	-0.0015	-1	668	681	YLGAEYMQSVGNMR			Oxidation (M)[7]
	1650.72	1650.72	-0.0028	-2	668	681	YLGAEYMQSVGNMR			Oxidation (M)[7,13]
	1655.77	1655.79	0.019	11	479	492	TAGWNIPMGMLYNR			Oxidation (M)[8,10]
	1656.77	1656.77	0.004	2	252	264	KPVDQYEDCYLAR			Carbamidomethyl (C)[9]
	1656.77	1656.77	0.004	2	252	264	KPVDQYEDCYLAR	40	99.961	Carbamidomethyl (C)[9]
	1778.82	1778.82	0.0025	1	668	682	YLGAEYMQSVGNMRK			Oxidation (M)[7,13]
	1881.88	1881.87	-0.0026	-1	237	251	ADRDQYELLCLDNTR			Carbamidomethyl (C)[10]
	1934.93	1934.92	-0.0027	-1	573	588	NLKQEDFELLCPDGTR			Carbamidomethyl (C)[11]
	1934.93	1934.92	-0.0027	-1	573	588	NLKQEDFELLCPDGTR	57	99.999	Carbamidomethyl (C)[11]
	1957.89	1957.89	-0.0005	0	344	361	NQQEGVCPEGSIDNSPVK			Carbamidomethyl (C)[7]
	1990.87	1990.87	-0.0058	-3	526	542	CAPNNKEEYNGYTGAFR			Carbamidomethyl (C)[1]
	1990.87	1990.87	-0.0058	-3	526	542	CAPNNKEEYNGYTGAFR	66	100	Carbamidomethyl (C)[1]
	2007.98	2007.98	-0.0046	-2	593	610	DFASCHLAQAPNHVVVSR			Carbamidomethyl (C)[5]
	2038	2038	-0.0004	0	555	572	HQTVLDNTEGKNPAEWAK
	2230.03	2230.02	-0.0144	-6	168	188	AVSSFFSGSCVPCADPVAFPK			Carbamidomethyl (C)[10,13]
	2460.29	2460.29	-0.0002	0	589	610	KPVKDFASCHLAQAPNHVVVSR			Carbamidomethyl (C)[9]
	2552.16	2552.17	0.0073	3	471	492	SCHTGVDRTAGWNIPMGMLYNR			Carbamidomethyl (C)[2], Oxidation (M)[16]
	2741.2	2741.18	-0.0203	-7	189	212	LCQLCPGCGCSSTQPFFGYVGAFK
614	Stress-induced-phosphoprotein 1	STIP1_MOUSE	Q60864	277	100	19	146	100	63169.6	6.4
	Calc. Mass.	Obsrv. Mass	± da	± ppm	Start Seq.	End Seq.	Sequence	Ion Score	C.I. %	Modification
	1116.64	1116.65	0.0092	8	534	543	LMDVGLIAIR			Oxidation (M)[2]
	1132.65	1132.65	-0.0019	-2	78	87	KAAALEFLNR
	1214.61	1214.61	0.0051	4	306	315	IGNSYFKEEK
	1298.65	1298.65	-0.0003	-2	316	325	YKDAIHFYNK
	1298.65	1298.65	-0.0003	-2	316	325	YKDAIHFYNK	56	99.999
	1455.73	1455.73	-0.0032	-2	33	44	LDPQNHVLYSNR
	1455.73	1455.73	-0.0032	-2	33	44	LDPQNHVLYSNR	67	100
	1488.79	1488.79	-0.0069	-5	352	364	LAYINPDLALEEK
	1488.79	1488.79	-0.0069	-5	352	364	LAYINPDLALEEK
	1641.81	1641.8	-0.0047	-3	124	136	FMNPFNLPNLYQK			Oxidation (M)[2]
	1769.9	1769.91	0.0041	2	123	136	KFMNPFNLPNLYQK			Oxidation (M)[3]
	1769.9	1769.91	0.0041	2	123	136	KFMNPFNLPNLYQK			Oxidation (M)[3]
	1812.97	1812.97	-0.001	-1	154	169	ELIEQLQNKPSDLGTK
	1812.97	1812.97	-0.001	-1	154	169	ELIEQLQNKPSDLGTK	23	97.23
	1886.96	1886.97	0.0069	4	94	109	TYEEGLKHEANNLQLK
	1888.03	1887.98	-0.0534	-28	514	530	DPQALSEHLKNPVIAQK
	1898.85	1898.87	0.0175	9	454	470	ALDLDSSCKEAADGYQR			Carbamidomethyl (C)[8]
	1937.84	1937.83	-0.0078	-4	489	505	AMADPEVQQIMSDPAMR			Oxidation (M)[2,11,16]
	2038.97	2038.99	0.0107	5	14	32	ALSAGNIDDALQCYSEAIK			Carbamidomethyl (C)[13]
	2537.23	2537.22	-0.0144	-6	251	272	AKELDPTNMTYITNQAAVHFEK			Oxidation (M)[9]
	2837.45	2837.42	-0.0259	-9	407	429	LLEFQLALKDCEECIQLEPTFIK			Carbamidomethyl (C)[11,14]
	2845.49	2845.48	-0.0122	-4	145	169	SLLSDPTYRELIEQLQNKPSDLGTK
	2845.49	2845.48	-0.0122	-4	145	169	SLLSDPTYRELIEQLQNKPSDLGTK
	3349.64	3349.59	-0.049	-15	175	206	VMTTLSVLLGVDLGSMDEEEEAATPPPPPPPK			Oxidation (M)[2,16]
	3475.69	3475.66	-0.0283	-8	14	44	ALSAGNIDDALQCYSEAIKLDPQNHVLYSNR			Carbamidomethyl (C)[13]
	3475.69	3475.66	-0.0283	-8	14	44	ALSAGNIDDALQCYSEAIKLDPQNHVLYSNR			Carbamidomethyl (C)[13]
692	Fibrinogen beta chain	FIBB_MOUSE	Q8K0E8	800	100	25	578	100	55401.9	6.68
	Calc. Mass.	Obsrv. Mass	± da	± ppm	Start Seq.	End Seq.	Sequence	Ion Score	C.I. %	Modification
	845.473	845.476	0.0028	3	190	196	SILEDLR
	886.388	886.384	-0.0034	-4	462	468	GSWYSMR
	902.382	902.383	0.0001	0	462	468	GSWYSMR			Oxidation (M)[6]
	980.443	980.443	0.0004	0	276	284	QDGSVDFGR
	1032.56	1032.57	0.0043	4	474	481	IRPFFPQQ	42	99.976
	1032.56	1032.57	0.0043	4	474	481	IRPFFPQQ
	1058.48	1058.5	0.0187	18	462	469	GSWYSMRR			Oxidation (M)[6]
	1239.52	1239.52	0.0033	3	417	426	EDGGGWWYNR	54	99.999
	1239.52	1239.52	0.0033	3	417	426	EDGGGWWYNR
	1374.68	1374.68	0.0017	1	264	275	TENGGWTVIQNR
	1374.68	1374.68	0.0017	1	264	275	TENGGWTVIQNR	84	100
	1508.71	1508.71	-0.0031	-2	344	357	AHYGGFTVQNEASK
	1508.71	1508.71	-0.0031	-2	344	357	AHYGGFTVQNEASK	120	100
	1544.7	1544.69	-0.0006	0	449	461	HGTDDGVVWMNWK
	1560.69	2560.69	-0.002	-1	449	461	HGTDDGVVWMNWK			Oxidation (M)[10]
	1601.69	1601.7	0.0052	3	202	214	LESDISAQMEYCR			Carbamidomethyl (C)[12]
	1617.69	1601.69	0.003	2	202	214	LESDISAQMEYCR			Carbamidomethyl (C)[12], Oxidation (M)[9]
	1655.72	1655.72	0.0026	2	436	448	YYWGGLYSWDMSK
	1655.71	1671.72	0.0052	3	436	448	YYWGGLYSWDMSK			Oxidation (M)[11]
	1655.71	1671.72	0.0052	3	436	448	YYWGGLYSWDMSK	21	97.01	Oxidation (M)[11]
	1707.8	1707.79	-0.0054	-3	325	338	MGPTELLIEMEDWK			Oxidation (M)[1]
	1742.73	1742.74	0.0039	2	413	426	QCSKEDGGGWWYNR			Carbamidomethyl (C)[2]
	1799.84	1799.84	-0.0039	-2	304	318	KYCGLPGEYWLGNDK			Carbamidomethyl (C)[3]
	1902	1902	0.0022	1	171	186	LYIDETVNDNIPLNLR	59	100
	1902	1902	0.0022	1	171	186	LYIDETVNDNIPLNLR
	1970.93	1970.94	0.0086	4	199	214	IQKLESDISAQMEYCR			Carbamidomethyl (C)[15]
	1986.93	1986.92	-0.0048	-2	199	214	IQKLESDISAQMEYCR			Carbamidomethyl (C)[15], Oxidation (M)[12]
	2051.95	2051.95	0.0009	0	154	170	ENENVINEYSSILEDQR	128	100
	2051.95	2051.95	0.0009	0	154	170	ENENVINEYSSILEDQR
	2105.11	2105.11	-0.0086	-4	43	62	KEEPPSLRPAPPPISGGGYR
	2187	2187.01	0.0169	8	258	275	VYCDMKTENGGWTVIQNR			Carbamidomethyl (C)[3], Oxidation (M)[5]
	2327.14	2327.13	-0.013	-6	344	364	AHYGGFTVQNEASKYQVSVNK
	2370.15	2370.16	0.0076	3	305	324	YCGLPGEYWLGNDKISQLTR			Carbamidomethyl (C)[2]
	2413.21	2413.21	0.0007	0	237	257	KGGETSEMYLIQPDTSIKPYR	70	100
	2413.21	2413.21	0.0007	0	237	257	KGGETSEMYLIQPDTSIKPYR
	2429.2	2429.2	-0.0032	-1	237	257	KGGETSEMYLIQPDTSIKPYR	49	99.994	Oxidation (M)[8]
	2429.2	2429.2	-0.0032	-1	237	257	KGGETSEMYLIQPDTSIKPYR			Oxidation (M)[8]
	2548.22	2548.23	0.0046	2	215	236	TPCTVSCNIPVVSGKECEEIIR			Carbamidomethyl (C)[3,7,17]
	2606.27	2606.27	0.0002	0	149	170	QAQVKENENVINEYSSILEDQR
	3072.57	3072.57	-0.0029	-1	115	142	SSIAELNNNIQSVSDTSSVTFQYLTLLK
697	Catalase	CATA_MOUSE	P24270	179	100	10	131	100	60012.7	7.72
	Calc. Mass.	Obsrv. Mass	± da	± ppm	Start Seq.	End Seq.	Sequence	Ion Score	C.I. %	Modification
	1090.63	1090.55	-0.0728	-67	469	477	DAQLFIQKK
	1119.56	1119.56	0.0044	4	355	363	LFAYPDTHR
	1276.62	1276.61	-0.0021	-2	253	263	LAQEDPDYGLR
	1276.62	1276.61	-0.0021	-2	253	263	LAQEDPDYGLR	25	98.693
	1391.63	1391.64	0.0064	5	481	492	NFTDVHPDYGAR	35	99.868
	1391.63	1391.64	0.0064	5	481	492	NFTDVHPDYGAR
	1493.7	1493.73	0.0295	20	432	444	FNSANEDNVTQVR
	1502.8	1502.79	-0.0055	-4	157	169	DAILFPSFIHSQK
	1502.8	1502.79	-0.0055	-4	157	169	DAILFPSFIHSQK	8	41.741
	1655.8	1655.8	0.0045	3	288	301	EAETFPFNPFDLTK
	1655.8	1655.8	0.0045	3	288	301	EAETFPFNPFDLTK	0	0
	1740.83	1740.83	-0.0005	0	78	93	GAGAFGYFEVTHDITR	62	100
	1740.83	1740.83	-0.0005	0	78	93	GAGAFGYFEVTHDITR
	1803.92	1803.92	-0.0012	-1	366	380	LGPNYLQIPVNCPYR			Carbamidomethyl (C)[12]
	1803.92	1803.92	-0.0012	-1	366	380	LGPNYLQIPVNCPYR			Carbamidomethyl (C)[12]
	1851.88	1851.93	0.0515	28	113	130	FSTVAGESGSADTVRDPR
778	Alpha enolase	ENOA_MOUSE	P17182	891	100	27	594	100	47453.3	6.37
	Calc. Mass.	Obsrv. Mass	± da	± ppm	Start Seq.	End Seq.	Sequence	Ion Score	C.I. %	Modification
	806.452	806.451	-0.0011	-1	407	412	YNQILR
	932.531	932.53	-0.0006	-1	427	434	SFRNPLAK
	1007.5	1007.51	0.0078	8	336	343	SCNCLLLK			Carbamidomethyl (C)[2,4]
	1072.53	1072.54	0.0133	12	254	262	SGKYDLDFK
	1143.62	1143.62	0.0039	3	184	193	IGAEVYHNLK
	1181.63	1181.63	-0.0001	0	61	71	GVSQAVEHINK
	1406.72	1406.72	0.0006	0	16	28	GNPTVEVDLYTAK
	1439.74	1439.74	-0.0011	-1	270	281	YITPDQLADLYK
	1439.74	1439.74	-0.0011	-1	270	281	YITPDQLADLYK	82	100
	1511.71	1511.79	0.079	52	93	105	LMIEMDGTENKSK			Oxidation (M)[2]
	1519.83	1519.83	-0.0036	-2	106	120	FGANAILGVSLAVCK			Carbamidomethyl (C)[14]
	1541.76	1541.77	0.005	3	359	372	LAQSNGWGVMVSHR
	1541.76	1541.77	0.005	3	359	372	LAQSNGWGVMVSHR	64	100
	1554.71	1554.72	0.0092	6	257	269	YDLDFKSPDDPSR
	1557.76	1557.76	0.0003	0	359	372	LAQSNGWGVMVSHR	27	99.224	Oxidation (M)[10]
	1557.76	1557.76	0.0003	0	359	372	LAQSNGWGVMVSHR			Oxidation (M)[10]
	1633.82	1633.82	-0.0022	-1	344	358	VNQIGSVTESLQACK	85	100	Carbamidomethyl (C)[14]
	1633.82	1633.82	-0.0022	-1	344	358	VNQIGSVTESLQACK			Carbamidomethyl (C)[14]
	1691.9	1691.9	-0.0001	0	407	420	YNQILRIEEELGSK
	1804.94	1804.95	0.0055	3	33	50	AAVPSGASTGIYEALELR	75	100
	1804.94	1804.95	0.0055	3	33	50	AAVPSGASTGIYEALELR
	1879.99	1879.97	-0.0177	-9	16	32	GNPTVEVDLYTAKGLFR
	1896.97	1896.98	0.0069	4	163	179	LAMQEFMILPVGASSFR	73	100
	1896.97	1896.98	0.0069	4	163	179	LAMQEFMILPVGASSFR
	1912.97	1912.97	0.0048	3	163	179	LAMQEFMILPVGASSFR	64	100	Oxidation (M)[7]
	1912.97	1912.97	0.0048	3	163	179	LAMQEFMILPVGASSFR			Oxidation (M)[3]
	1928.96	192.964	0.0031	2	163	179	LAMQEFMILPVGASSFR			Oxidation (M)[3,7]
	1928.96	192.964	0.0031	2	163	179	LAMQEFMILPVGASSFR	25	98.762	Oxidation (M)[3,7]
	1960.92	1960.92	-0.0063	-3	203	221	DATNVGDEGGFAPNILENK
	2033.05	2033.06	0.0013	1	307	326	FTASAGIQVVGDDLTVTNPK
	2189.16	2189.16	0.0042	2	307	327	FTASAGIQVVGDDLTVTNPKR
	2192.03	2192.05	0.0147	7	234	253	AGYTDQVVIGMDVAASEFYR
	2192.03	2192.05	0.0147	7	234	253	AGYTDQVVIGMDVAASEFYR	95	100
	2208.03	2208.03	0.0054	2	234	253	AGYTDQVVIGMDVAASEFYR	16	88.154	Oxidation (M)[11]
	2208.03	2208.03	0.0054	2	234	253	AGYTDQVVIGMDVAASEFYR			Oxidation (M)[11]
	2277.14	2277.13	-0.0017	-1	33	54	AAVPSGASTGIYEALELRDNDK
	2309.1	2309.11	0.0057	2	200	221	YGKDATNVGDEGGFAPNILENK
	2353.16	2353.16	0.0036	2	373	394	SGETEDTFIADLVVGLCTGQIK			Carbamidomethyl (C)[17]
	2757.39	2757.4	0.0086	3	203	228	DATNVGDEGGFAPNILENKEALELLK
	2970.36	2970.35	-0.0044	-1	282	306	SFVQNYPVVSIEDPFDQDDWGAWQK
	3021.59	3021.61	0.0147	5	133	162	HIADLAGNPEVILPVPAFNVINGGSHAGNK
	3021.59	3021.61	0.0147	5	133	162	HIADLAGNPEVILPVPAFNVINGGSHAGNK	120	100
	Beta enolase	ENOB_MOUSE	P21550	250	100	6	224	100	47337.4	6.73
	Calc. Mass.	Obsrv. Mass	± da	± ppm	Start Seq.	End Seq.	Sequence	Ion Score	C.I. %	Modification
	1511.74	1511.79	0.046	30	93	105	FMIELDGTENKSK
	1519.83	1519.83	-0.0036	-2	106	120	FGANAILGVSLAVCK			Carbamidomethyl (C)[14]
	1541.76	1541.77	0.005	3	359	372	LAQSNGWGVMVSHR
	1541.76	1541.77	0.005	3	359	372	LAQSNGWGVMVSHR	64	100
	1557.76	1557.76	0.0003	0	359	372	LAQSNGWGVMVSHR	27	99.224	Oxidation (M)[10]
	1557.76	1557.76	0.0003	0	359	372	LAQSNGWGVMVSHR			Oxidation (M)[10]
	1633.82	1633.82	-0.0022	-1	344	358	VNQIGSVTESIQACK	85	100	Carbamidomethyl (C)[14]
	1633.82	1633.82	-0.0022	-1	344	358	VNQIGSVTESIQACK			Carbamidomethyl (C)[14]
	1804.94	1804.95	0.0055	3	33	50	AAVPSGASTGIYEALELR	75	100
	1804.94	1804.95	0.0055	3	33	50	AAVPSGASTGIYEALELR
	2353.16	2353.16	0.0036	2	373	394	SGETEDTFIADLVVGLCTGQIK			Carbamidomethyl (C)[17]
	Gamma enolase	ENOG_MOUSE	P17183	94	100	5	75	100	47609.1	4.99
	Calc. Mass.	Obsrv. Mass	± da	± ppm	Start Seq.	End Seq.	Sequence	Ion Score	C.I. %	Modification
	1406.72	1406.72	0.0006	0	16	28	GNPTVEVDLYTAK
	1519.83	1519.83	-0.0036	-2	106	120	FGANAILGVSLAVCK			Carbamidomethyl (C)[14]
	1804.94	1804.95	0.0055	3	33	50	AAVPSGASTGIYEALELR	75	100
	1804.94	1804.95	0.0055	3	33	50	AAVPSGASTGIYEALELR
	1879.99	1879.97	-0.0177	-9	16	32	GNPTVEVDLYTAKGLFR
	2353.16	2353.16	0.0036	2	373	394	SGETEDTFIADLVVGLCTGQIK			Carbamidomethyl (C)[17]
906	Voltage-dependent anion selective channel protein 2	VDAC2_MOUSE	Q60930	179	100	11	95	100	32339.8	7.44
	Calc. Mass.	Obsrv. Mass	± da	± ppm	Start Seq.	End Seq.	Sequence	Ion Score	C.I. %	Modification
	824.466	824.458	-0.0079	-10	33	40	GFGFGLVK
	913.453	913.446	-0.0069	-8	179	186	SNFAVGYR
	913.453	913.446	-0.0069	-8	179	186	SNFAVGYR	23	98.226
	1293.67	1293.68	0.0095	7	237	248	YQLDPTASISAK
	1428.7	1428.69	-0.0063	-4	109	121	LTFDTTFSPNTGK
	1433.64	1433.63	-0.0069	-5	76	86	WCEYGLTFTEK			Carbamidomethyl (C)[2]
	1556.8	1556.79	-0.0047	-3	109	122	LTFDTTFSPNTGKK
	1724.8	1724.8	0.0049	3	74	86	YKWCEYGLTFTEK			Carbamidomethyl (C)[4]
	2103.16	2103.16	0.0012	1	249	268	VNNSSLIGVGYTQTLRPGVK	68	100
	2103.16	2103.16	0.0012	1	249	268	VNNSSLIGVGYTQTLRPGVK
	2433.04	2433.05	0.0083	3	210	230	VCEDFDTSVNLAWTSGTNCTR			Carbamidomethyl (C)[2,19]
	2519.21	2519.19	-0.0186	-7	87	108	WNTDNTLGTEIAIEDQICQGLK			Carbamidomethyl (C)[18]
	2527.18	2527.17	-0.0132	-5	187	209	TGDFQLHTNVNNGTEFGQSIYQK
	2527.18	2527.17	-0.0132	-5	187	209	TGDFQLHTNVNNGTEFGQSIYQK	4	0
981	Proteasome subunit alpha type-1	PSA1_MOUSE	Q9R1P4	426	100	10	350	100	29812.9	6
	Calc. Mass.	Obsrv. Mass	± da	± ppm	Start Seq.	End Seq.	Sequence	Ion Score	C.I. %	Modification
	953.47	953.478	0.0088	9	83	89	LLCNFMR			Carbamidomethyl (C)[3]
	953.464	969.463	-0.0016	-2	83	89	LLCNFMR	2	0	Carbamidomethyl (C)[3], Oxidation (M)[6]
	953.464	969.463	-0.0016	-2	83	89	LLCNFMR			Carbamidomethyl (C)[3], Oxidation (M)[6]
	1107.7	1107.7	-0.0019	-2	42	51	THAVLVALKR
	1332.74	1332.75	0.0035	3	97	107	FVFDRPLPVSR
	1332.74	1332.75	0.0035	3	97	107	FVFDRPLPVSR	29	99.562
	1431.73	1431.73	-0.0044	-3	19	30	IHQIEYAMEAVK
	1447.72	1447.72	-0.0058	-4	19	30	IHQIEYAMEAVK			Oxidation (M)[8]
	1447.72	1447.72	-0.0058	-4	19	30	IHQIEYAMEAVK	75	100
	1685.91	1685.91	0.0033	2	194	208	ALRETLPAEQDLTTK	39	99.955
	1685.91	1685.91	0.0033	2	194	208	ALRETLPAEQDLTTK
	1778.81	1778.81	-0.0002	0	4	18	NQYDNDVTVWSPQGR	61	100
	1778.81	1778.81	-0.0002	0	4	18	NQYDNDVTVWSPQGR
	1913.81	1913.8	-0.0085	-4	175	189	HMSEFMECNLDELVK			Carbamidomethyl (C)[8], Oxidation (M)[2,6]
	1913.81	1913.8	-0.0085	-4	175	189	HMSEFMECNLDELVK			Carbamidomethyl (C)[8], Oxidation (M)[2,6]
	2086.14	2086.14	0.001	0	63	82	ILHVDNHIGISIAGLTADAR	115	100
	2086.14	2086.14	0.001	0	63	82	ILHVDNHIGISIAGLTADAR
	2180.94	2180.93	-0.007	-3	244	263	AQPSQAAEEPAEKADEPMEH			Oxidation (M)[18]
	2984.38	2984.38	-0.0041	-1	218	242	DLEFTIYDDDDVSPFLDGLEERPQR
	2984.38	2984.38	-0.0041	-1	218	242	DLEFTIYDDDDVSPFLDGLEERPQR	30	99.625
982	Carbonic anhydrase 2	CAH2_MOUSE	P00920	478	100	17	295	100	29128.5	6.49
	Calc. Mass.	Obsrv. Mass	± da	± ppm	Start Seq.	End Seq.	Sequence	Ion Score	C.I. %	Modification
	951.453	951.458	0.0049	5	81	89	GGPLSDSYR	55	99.999
	951.453	951.458	0.0049	5	81	89	GGPLSDSYR
	998.563	998.566	0.0029	3	149	158	IGPASQGLQK
	1004.48	1004.49	0.0093	9	19	27	DFPIANGDR
	1009.6	1009.6	-0.0014	-1	159	167	VLEALHSIK
	1581.82	1581.82	-0.0022	-1	114	126	YAAELHLVHWNTK
	1647.78	1647.79	0.008	5	213	226	EPITVSSEQMSHFR
	1663.77	1663.77	-0.0001	0	213	226	EPITVSSEQMSHFR	0	0	Oxidation (M)[10]
	1663.77	1663.77	-0.0001	0	213	226	EPITVSSEQMSHFR			Oxidation (M)[10]
	1668.97	1668.96	-0.0035	-2	133	148	AVQQPDGLAVLGIFLK
	1709.91	1709.91	-0.0036	-2	113	126	KYAAELHLVHWNTK
	2103.97	2103.97	-0.0013	-1	10	27	HNGPENWHKDFPIANGDR	82	100
	2103.97	2103.97	-0.0013	-1	10	27	HNGPENWHKDFPIANGDR
	2249.11	2249.11	0.0002	0	114	132	YAAELHLVHWNTKYGDFGK
	2511.18	2511.18	-0.0022	-1	90	111	LIQFHFHWGSSDGQGSEHTVNK
	2511.18	2511.18	-0.0022	-1	90	111	LIQFHFHWGSSDGQGSEHTVNK	83	100
	2549.19	2549.19	-0.0022	-1	58	80	SINVNNGHSFNVEFDDSQDNAVLK	62	100
	2549.19	2549.19	-0.0022	-1	58	80	SINVNNGHSFNVEFDDSQDNAVLK
	2639.27	2639.28	0.0061	2	90	112	LIQFHFHWGSSDGQGSEHTVNKK
	2836.44	2836.43	-0.002	-1	28	53	QSPVDIDTATAQHDPALQPLLISYDK	12	78.975
	2836.44	2836.43	-0.002	-1	28	53	QSPVDIDTATAQHDPALQPLLISYDK
	2874.34	2874.34	-0.0003	0	227	251	TLNFNEEGDAEEAMVDNWRPAQPLK
	2890.33	2890.32	-0.0061	-2	227	251	TLNFNEEGDAEEAMVDNWRPAQPLK			Oxidation (M)[14]
	2906.39	2906.33	-0.0621	-21	54	80	AASKSIVNNGHSFNVEFDDSQDNAVLK
	3481.63	3481.62	-0.0081	-2	58	89	SIVNNGHSFNVEFDDSQDNAVLKGGPLSDSYR
	Carbonic anhydrase 1	CAH1_MOUSE	P13634	203	100	7	155	100	28360.2	6.44
	Calc. Mass.	Obsrv. Mass	± da	± ppm	Start Seq.	End Seq.	Sequence	Ion Score	C.I. %	Modification
	935.458	935.469	0.011	12	82	90	GGPLADSYR
	1556.83	1556.83	0.0018	1	215	228	DSISLSPEQLAQLR	109	100
	1556.83	1556.83	0.0018	1	215	228	DSISLSPEQLAQLR
	1640.82	1640.82	-0.0013	-1	115	128	YSGELHLVHWNSAK
	1756.92	1756.92	-0.0048	-3	20	35	LYPIANGNNQSPIDIK
	2431.21	2431.2	-0.0083	-3	36	58	TSEANHDSSLKPLSISYNPATAK
	2571.28	2571.27	-0.0127	-5	59	81	EIVNVGHSFHVIFDDSSNQSVLK
	2779.24	2779.24	0.0017	1	91	114	LTQFHFHWGNSNDHGSEHTVDGTR	46	99.99
	2779.24	2779.24	0.0017	1	91	114	LTQFHFHWGNSNDHGSEHTVDGTR
1001	Proteasome subunit alpha type-6	PSA6_MOUSE	Q9QUM9	335	100	10	264	100	27811	6.34
	Calc. Mass.	Obsrv. Mass	± da	± ppm	Start Seq.	End Seq.	Sequence	Ion Score	C.I. %	Modification
	1108.55	1108.56	0.0106	10	94	102	ARYEAANWK
	1156.61	1156.61	0.0024	2	12	21	HITIFSPEGR
	1156.61	1156.61	0.0024	2	12	21	HITIFSPEGR	43	99.98
	1160.6	1160.6	-0.0014	-1	22	30	LYQVEYAFK
	1285.72	1285.72	0	0	31	43	AINQGGLTSVAVR
	1285.72	1285.72	0	0	31	43	AINQGGLTSVAVR	86	100
	1337.53	1337.53	-0.0016	-1	154	164	CDPAGYYCGFK	35	99.886	Carbamidomethyl (C)[1,8]
	1337.53	1337.53	-0.0016	-1	154	164	CDPAGYYCGFK			Carbamidomethyl (C)[1,8]
	1778.85	1778.81	-0.0374	-21	103	116	YKYGYEIPVDMLCK			Carbamidomethyl (C)[13]
	1794.84	1794.81	-0.0356	-20	103	116	YKYGYEIPVDMLCK			Carbamidomethyl (C)[13], Oxidation (M)[11]
	1794.84	1794.81	-0.0356	-20	103	116	YKYGYEIPVDMLCK			Carbamidomethyl (C)[13], Oxidation (M)[11]
	1844.82	1844.87	0.0529	29	72	88	ITESIGCVMTGMTADSR			Carbamidomethyl (C)[7], Oxidation (M)[9]
	1860.81	1860.82	0.0049	3	72	88	ITESIGCVMTGMTADSR			Carbamidomethyl (C)[7], Oxidation (M)[9,12]
	1933.95	1933.95	-0.0029	-1	4	21	GSSAGFDRHITIFSPEGR
	1935.87	1935.92	0.0478	25	154	171	CDPAGYYCGFKATAAGVK			Carbamidomethyl (C)[1,8]
	1979.04	1979.04	-0.0007	0	229	246	ILTEAEIDAHLVALAERD
	1979.04	1979.04	-0.0007	0	229	246	ILTEAEIDAHLVALAERD	99	100
	Pyridoxine-5'-phosphate oxidase	PNPO_MOUSE	Q91XF0	81	99.999	5	57	99.999	30437.1	8.46
	Calc. Mass.	Obsrv. Mass	± da	± ppm	Start Seq.	End Seq.	Sequence	Ion Score	C.I. %	Modification
	1063.48	1063.48	0.0003	0	109	116	FFTNYESR	19	95.266
	1063.48	1063.48	0.0003	0	109	116	FFTNYESR
	1462.76	1462.76	-0.0098	-7	174	185	QSSVIPDREYLR	37	99.93
	1462.76	1462.76	-0.0098	-7	174	185	QSSVIPDREYLR
	1844.93	1844.87	-0.0574	-31	149	163	LPEKEAENYFHSRPK
	2297.12	2297.15	0.022	10	120	138	ELDSNPFASLVFYWEPLNR
	2297.12	2297.15	0.022	10	120	138	ELDSNPFASLVFYWEPLNR
	2670.19	2670.2	0.0068	3	235	258	GLATGDSPLGPMTHHGEEDWVYER			Oxidation (M)[12]
1063	Flavin reductase	BLVRB_MOUSE	Q923D2	777	100	16	583	100	22297.4	6.49
	Calc. Mass.	Obsrv. Mass	± da	± ppm	Start Seq.	End Seq.	Sequence	Ion Score	C.I. %	Modification
	887.52	887.518	-0.0014	-2	138	145	ILQESGLK
	905.52	905.52	0	0	6	14	IAIFGATGR
	905.52	905.52	0	0	6	14	IAIFGATGR	70	100
	1033.62	1033.62	0.0085	8	5	14	KIAIFGATGR
	1125.56	1125.57	0.0041	4	179	187	HDLGHFMLR	62	100
	1125.56	1125.57	0.0041	4	179	187	HDLGHFMLR
	1141.56	1141.56	0.002	2	179	187	HDLGHFMLR	23	97.834	Oxidation (M)[7]
	1141.56	1141.56	0.002	2	179	187	HDLGHFMLR			Oxidation (M)[7]
	1211.6	1211.61	0.0046	4	125	134	LQDVTDDHIR
	1211.6	1211.61	0.0046	4	125	134	LQDVTDDHIR	89	100
	1552.84	1552.84	-0.0004	0	175	187	VISKHDLGHFMLR
	1568.84	1568.83	-0.0045	-3	175	187	VISKHDLGHFMLR			Oxidation (M)[11]
	1707.88	1707.87	-0.0061	-4	106	120	VVACTSAFLLWDPTK			Carbamidomethyl (C)[4]
	1756.93	1756.94	0.0014	1	40	56	LPSEGPQPAHVVVGDVR
	1756.93	1756.94	0.0014	1	40	56	LPSEGPQPAHVVVGDVR	124	100
	2157.15	2157.15	0.0005	0	106	124	VVACTSAFLLWDPTKVPPr			Carbamidomethyl (C)[4]
	2157.15	2157.15	0.0005	0	106	124	VVACTSAFLLWDPTKVPPr	38	99.94	Carbamidomethyl (C)[4]
	2190.21	2190.21	-0.0049	-2	15	35	TGLTTLAQAVQAGYEVTVLVR
	2190.21	2190.21	-0.0049	-2	15	35	TGLTTLAQAVQAGYEVTVLVR
	2202.13	2202.13	0.0012	1	36	56	DSSRLPSEGPQPAHVVVGDVR	50	99.996
	2202.13	2202.13	0.0012	1	36	56	DSSRLPSEGPQPAHVVVGDVR
	2301.94	2301.93	-0.001	0	188	206	CLTTNEYDGHTTYPSHQYD	76	100	Carbamidomethyl (C)[1]
	2301.94	2301.93	-0.001	0	188	206	CLTTNEYDGHTTYPSHQYD			Carbamidomethyl (C)[1]
	2671.35	2671.35	-0.0051	-2	146	170	YVAVMPPHIGDQPLTGAYTVTLDGR
	2671.35	2671.35	-0.0051	-2	146	170	YVAVMPPHIGDQPLTGAYTVTLDGR	74	100
	2687.35	2687.35	-0.0019	-1	146	170	YVAVMPPHIGDQPLTGAYTVTLDGR	57	99.999	Oxidation (M)[5]
	2687.35	2687.35	-0.0019	-1	146	170	YVAVMPPHIGDQPLTGAYTVTLDGR			Oxidation (M)[5]
	2916.5	2916.5	-0.0032	-1	64	92	TVAGQEAVIVLLGTGNDLSPTTVMESGTR
	2916.49	2932.49	-0.0039	-1	64	92	TVAGQEAVIVLLGTGNDLSPTTVMESGTR			Oxidation (M)[24]
	3084.56	3084.53	-0.0249	-8	146	174	YVAVMOOHIGDQPLTGAYTVTLDGRGPSR			Oxidation (M)[5]
	3643.85	3643.83	-0.0215	-6	57	92	QAADVDKTVAGQEAVIVLLGTGNDLSPTTVMSEGTR
	3659.84	3659.83	-0.0103	-3	57	92	QAADVDKTVAGQEAVIVLLGTGNDLSPTTVMSEGTR			Oxidation (M)[31]
1097	ATP synthase subunit d, mitochondrial	ATP5H_MOUSE	Q9DCX2	243	100	10	156	100	18794.6	5.52
	Calc. Mass.	Obsrv. Mass	± da	± ppm	Start Seq.	End Seq.	Sequence	Ion Score	C.I. %	Modification
	1147.53	1147.53	0.0026	2	33	41	SWNETFHAR
	1147.53	1147.53	0.0026	2	33	41	SWNETFHAR	43	99.98
	1340.63	1340.63	0.0064	5	100	111	SCAEFVSGSQLR			Carbamidomethyl (C)[2]
	1340.63	1340.63	0.0064	5	100	111	SCAEFVSGSQLR	35	99.88	Carbamidomethyl (C)[2]
	1502.78	1502.79	0.0051	3	59	72	ANVAKPGLVDDFEK
	1556.75	1556.76	0.0067	4	150	161	YPYWPHQPIENL
	1630.88	1630.88	-0.0026	-2	59	73	ANVAKPGLVDDFEKK
	1666.82	1666.82	0.0039	2	86	99	YTALVDQEEKEDVK
	1684.85	1684.84	-0.0075	-4	149	161	KYPYWPHQPIENL
	1920.95	1920.95	-0.0046	-2	10	25	TIDWVSFVEVMPQNQK
	1936.95	1936.95	0.0035	2	10	25	TIDWVSFVEVMPQNQK	19	95.351	Oxidation (M)[11]
	1936.95	1936.95	0.0035	2	10	25	TIDWVSFVEVMPQNQK			Oxidation (M)[11]
	1980.02	1980.02	-0.0003	0	42	58	LASLSEKPPAIDWAYYR	59	99.999
	1980.02	1980.02	-0.0003	0	42	58	LASLSEKPPAIDWAYYR
	2509.22	2509.19	-0.0264	-11	124	144	NIIPFDQMTIDDLNEIFPETk			Oxidation (M)[8]
1103	Ferritin light chain 1	FRIL1_MOUSE	P29391	585	100	14	435	100	20846.5	5.66
	Calc. Mass.	Obsrv. Mass	± da	± ppm	Start Seq.	End Seq.	Sequence	Ion Score	C.I. %	Modification
	864.541	864.537	-0.0042	-5	20	26	LVNLHLR
	864.541	864.537	-0.0042	-5	20	26	LVNLHLR	39	99.947
	1034.53	1034.53	0.0052	5	66	73	LLEFQNDR
	1034.53	1034.53	0.0052	5	66	73	LLEFQNDR	56	99.999
	1071.54	1071.54	0.008	7	145	153	MGNHLTNLR			Oxidation (M)[1]
	1199.63	1199.64	0.009	8	144	153	KMGNHLTNLR			Oxidation (M)[2]
	1227.64	1227.64	0.0009	1	145	154	MGNHLTNLRR			Oxidation (M)[1]
	1304.67	1304.67	0.0015	1	66	76	LLEFQNDRGGR
	1461.71	1461.72	0.0043	3	41	53	DDVALEGVGHFFR
	1480.7	1480.71	0.0038	3	7	19	QNYSTEVEAAVNR
	1480.7	1480.71	0.0038	3	7	19	QNYSTEVEAAVNR	83	100
	1686.82	1686.81	-0.0039	-2	27	40	ASYTYLSLGFFFDR
	1705.93	1705.94	0.0019	1	106	121	NLNQALLDLHALGSAR	80	100
	1705.93	1705.94	0.0019	1	106	121	NLNQALLDLHALGSAR
	1875.92	1875.92	-0.0029	-2	77	92	ALFQDVQKPSQDEWGK
	2373.18	2373.19	0.002	1	155	177	VAGPQPAQTGAPQGSLGEYLFER
	2373.18	2373.19	0.002	1	155	177	VAGPQPAQTGAPQGSLGEYLFER	160	100
	2529.28	2529.29	0.0061	2	154	177	RVAGPQPAQTGAPQGSLGEYLFER
	2529.28	2529.29	0.0061	2	154	177	RVAGPQPAQTGAPQGSLGEYLFER	174	91.88
	3311.56	3311.59	0.0295	9	77	105	ALFQDVQKPSQDEWGKTQEAMEAALAMEK			Oxidation (M)[21,27]
	Ferritin light chain 2	FRIL2_MOUSE	P49945	276	100	9	202	100	20886.9	6.39
	Calc. Mass.	Obsrv. Mass	± da	± ppm	Start Seq.	End Seq.	Sequence	Ion Score	C.I. %	Modification
	864.541	864.537	-0.0042	-5	20	26	LVNLHLR
	864.541	864.537	-0.0042	-5	20	26	LVNLHLR	39	99.947
	1071.54	1071.54	0.008	7	145	153	MGNHLTNLR			Oxidation (M)[1]
	1199.63	1199.64	0.009	8	144	153	KMGNHLTNLR			Oxidation (M)[2]
	1227.64	1227.64	0.0009	1	145	154	MGNHLTNLRR			Oxidation (M)[1]
	1461.71	1461.72	0.0043	3	41	53	DDVALEGVGHFFR
	1480.7	1480.71	0.0038	3	7	19	QNYSTEVEAAVNR
	1480.7	1480.71	0.0038	3	7	19	QNYSTEVEAAVNR	83	100
	1686.82	1686.81	-0.0039	-2	27	40	ASYTYLSLGFFFDR
	1705.93	1705.94	0.0019	1	106	121	NLNQALLDLHALGSAR	80	100
	1705.93	1705.94	0.0019	1	106	121	NLNQALLDLHALGSAR
	1875.92	1875.92	-0.0029	-2	77	92	ALFQDVQKPSQDEWGK
1136	Peptidyl-prolyl cis-trans isomerase A	PPIA_MOUSE	P17742	340	100	10	249	100	18130.9	7.74
	Calc. Mass.	Obsrv. Mass	± da	± ppm	Start Seq.	End Seq.	Sequence	Ion Score	C.I. %	Modification
	848.415	848.407	-0.0083	-10	119	125	TEWLDGK
	1134.58	1134.58	-0.0031	-3	155	164	KITISDCGQL			Carbamidomethyl (C)[7]
	1154.57	1154.56	-0.008	-7	83	91	FEDENFILK
	1310.57	1310.57	-0.0053	-4	134	144	EGMNIVEAMER	15	88.493	Oxidation (M)[3,9]
	1310.57	1310.57	-0.0053	-4	134	144	EGMNIVEAMER			Oxidation (M)[3,9]
	1379.76	1379.75	-0.0046	-3	20	31	VSFELFADKVPK
	1379.76	1379.75	-0.0046	-3	20	31	VSFELFADKVPK	85	100
	1515.8	1515.79	-0.0083	-5	119	131	TEWLDGKHVVFGK
	1521.74	1521.78	0.0354	12	132	144	VKEGMNIVEAMER			Oxidation (M)[5]
	1537.73	1537.73	-0.0036	-2	132	144	VKEGMNIVEAMER			Oxidation (M)[5,11]
	1537.73	1537.73	-0.0036	-2	132	144	VKEGMNIVEAMER			Oxidation (M)[5,11]
	1614.74	1614.74	-0.0041	-3	56	69	IIPGFMCQGGDFTR			Carbamidomethyl (C)[7], Oxidation (M)[6]
	1614.74	1614.74	-0.0041	-3	56	69	IIPGFMCQGGDFTR	12	75.17	Carbamidomethyl (C)[7], Oxidation (M)[6]
	1831.91	1831.91	-0.0043	-2	77	91	SIYGEKFEDENFILK	118	100
	1831.91	1831.91	-0.0043	-2	77	91	SIYGEKFEDENFILK
	2807.32	2807.31	-0.0122	-4	92	118	HTGPGILSMANAGPNTNGSQFFICTAK			Carbamidomethyl (C)[24], Oxidation (M)[9
	2807.32	2807.31	-0.0122	-4	92	118	HTGPGILSMANAGPNTNGSQFFICTAK	20	96.047	Carbamidomethyl (C)[24], Oxidation (M)[10
1147	Actin-related protein 2/3 complex subunit 5-like protein	ARP5L_MOUSE	Q9D898	165	100	6	116	100	17026.8	6.32
	Calc. Mass.	Obsrv. Mass	± da	± ppm	Start Seq.	End Seq.	Sequence	Ion Score	C.I. %	Modification
	1126.69	1126.7	0.005	4	134	145	ALAVGGLGSIIR
	1126.69	1126.7	0.005	4	134	145	ALAVGGLGSIIR	50	99.997
	1379.64	1379.75	0.11	80	12	22	RVDIDEFDENK
	1461.72	1461.72	0.005	3	90	102	SSEIEQAVQSLDR	66	100
	1461.72	1461.72	0.005	3	90	102	SSEIEQAVQSLDR
	2200.1	2200.11	0.0024	1	115	133	GFEKPTENSSAVLLQWHEK
	2200.1	2200.11	0.0024	1	115	133	GFEKPTENSSAVLLQWHEK
	2362.19	2362.19	-0.0015	-1	90	110	SSEIEQAVQSLDRNGIDLLMK			Oxidation (M)[20]
	2362.19	2362.19	-0.0015	-1	90	110	SSEIEQAVQSLDRNGIDLLMK			Oxidation (M)[20]
	2767.41	2767.42	0.0127	5	111	133	YIYKGFEKPTENSSAVLLQWHEK
	Peptidyl-prolyl cis-trans isomerase A	69	PPIA_MOUSE	69	99.989	5	32	99.814	18130.9	7.74
	Calc. Mass.	Obsrv. Mass	± da	± ppm	Start Seq.	End Seq.	Sequence	Ion Score	C.I. %	Modification
	1379.76	1379.75	-0.0032	-2	20	31	VSFELFADKVPK
	1515.8	1515.8	0.0005	0	119	131	TEWLDGKHVVFGK
	1831.91	1831.91	-0.0037	-2	77	91	SIYGEKFEDENFILK
	2005.99	2005.98	-0.0078	-4	-2	19	VNPTVFFDITADDEPLGR	32	99.814
	2005.99	2005.98	-0.0078	-4	-2	19	VNPTVFFDITADDEPLGR
	2807.32	2807.34	0.0136	5	92	118	HTGPGILSMANAGPNTNGSQFFICTAK			Carbamidomethyl (C)[24], Oxidation (M)[9]
	2807.32	2807.34	0.0136	5	92	118	HTGPGILSMANAGPNTNGSQFFICTAK
1171	Nucleoside diphosphate kinase A	NDKA_MOUSE	P15532	654	100	13	518	100	17310.9	6.84
	Calc. Mass.	Obsrv. Mass	± da	± ppm	Start Seq.	End Seq.	Sequence	Ion Score	C.I. %	Modification
	984.62	984.619	-0.0012	-1	19	27	GLVGEIIKR	39	99.949
	984.62	984.619	-0.0012	-1	19	27	GLVGEIIKR
	1051.5	1051.5	0.006	6	106	114	GDFCIQVGR			Carbamidomethyl (C)[4]
	1051.5	1051.5	0.006	6	106	114	GDFCIQVGR	68	100	Carbamidomethyl (C)[4]
	1069.56	1069.56	0.0009	1	115	124	NIIHGSDSVK
	1163.63	1163.62	-0.0068	-6	40	49	FLQASEDLLK
	1170.49	1170.47	-0.0167	-14	144	152	SCAQNWIYE			Carbamidomethyl (C)[2]
	1179.65	1179.66	0.0046	4	57	66	DRPFFTGLVK
	1179.65	1179.66	0.0046	4	57	66	DRPFFTGLVK	60	100
	1344.76	1344.77	0.0022	2	7	18	TFIAIKPDGVQR	101	100
	1344.76	1344.77	0.0022	2	7	18	TFIAIKPDGVQR
	1785.92	1785.92	0	0	89	105	VMLGETNPADSKPGTIR
	1801.91	1801.91	-0.0019	-1	89	105	VMLGETNPADSKPGTIR	70	100	Oxidation (M)[2]
	1801.91	1801.91	-0.0019	-1	89	105	VMLGETNPADSKPGTIR			Oxidation (M)[2]
	1909.96	1909.95	-0.0101	-5	129	143	EISLWFQPEELVEYK
	2050.05	2050.05	-0.003	-1	40	56	FLQASEDLLKEHYTDLK
	2050.05	2050.05	-0.003	-1	40	56	FLQASEDLLKEHYTDLK	16	90.755
	2066.07	2066.08	0.0046	2	50	66	EHYTDLKDRPFFTGLVK
	2066.07	2066.08	0.0046	2	50	66	EHYTDLKDRPFFTGLVK	63	100
	2116.07	2116.07	-0.0054	-3	67	85	YMHSGPVVAMVWEGLNVVK
	2132.07	2132.05	-0.012	-6	67	85	YMHSGPVVAMVWEGLNVVK			Oxidation (M)[2]
	2148.06	2148.05	-0.0073	-3	67	85	YMHSGPVVAMVWEGLNVVK			Oxidation (M)[2,10]
	2148.06	2148.05	-0.0073	-3	67	85	YMHSGPVVAMVWEGLNVVK	23	98.046	Oxidation (M)[2,10]
	2325.16	2325.16	-0.0017	-1	125	143	SAEKEISLWFQPEELVEYK
	2325.16	2325.16	-0.0017	-1	125	143	SAEKEISLWFQPEELVEYK	78	100
	Nucleoside diphosphate kinase B	NDKB_MOUSE	Q01768	330	100	7	278	100	17466	6.97
	Calc. Mass.	Obsrv. Mass	± da	± ppm	Start Seq.	End Seq.	Sequence	Ion Score	C.I. %	Modification
	984.62	984.619	-0.0012	-1	19	27	GLVGEIIKR	39	99.949
	984.62	984.619	-0.0012	-1	19	27	GLVGEIIKR
	1051.5	1051.5	0.006	6	106	114	GDFCIQVGR			Carbamidomethyl (C)[4]
	1051.5	1051.5	0.006	6	106	114	GDFCIQVGR	68	100	Carbamidomethyl (C)[4]
	1175.66	1175.66	0.0012	1	57	66	DRPFFPGLVK
	1344.76	1344.77	0.0022	2	7	18	TFIAIKPDGVQR	101	100
	1344.76	1344.77	0.0022	2	7	18	TFIAIKPDGVQR
	1785.92	1785.92	0	0	89	105	VMLGETNPADSKPGTIR
	1801.91	1801.91	-0.0019	-1	89	105	VMLGETNPADSKPGTIR	70	100	Oxidation (M)[2]
	1801.91	1801.91	-0.0019	-1	89	105	VMLGETNPADSKPGTIR			Oxidation (M)[2]
	2073.13	2073.08	-0.0442	-21	50	66	QHYIDLKDRPFFPGLVK
	2116.08	2116.07	-0.0151	-7	86	105	TGRVMLGETNPADSKPGTIR			Oxidation (M)[5]
1184	Protein S100-A9	S10A9_MOUSE	P31725	95	100	1	89	100	13211.3	6.64
	Calc. Mass.	Obsrv. Mass	± da	± ppm	Start Seq.	End Seq.	Sequence	Ion Score	C.I. %	Modification
	1877.94	1878.13	0.1871	100	87	101	LIFACHEKLHENNPR	89	100	Carbamidomethyl (C)[5]
	1877.94	1878.13	0.1871	100	87	101	LIFACHEKLHENNPR			Carbamidomethyl (C)[5]
1313	Protein S100-A8	S10A8_MOUSE	P27005	146	100	3	119	100	10345.1	5.43
	Calc. Mass.	Obsrv. Mass	± da	± ppm	Start Seq.	End Seq.	Sequence	Ion Score	C.I. %	Modification
	2441.19	2441.18	-0.0095	-4	57	77	ELDINSDNAINFEEFLAMVIK			Oxidation (M)[18]
	2441.19	2441.18	-0.0095	-4	57	77	ELDINSDNAINFEEFLAMVIK			Oxidation (M)[18]
	2469.19	2469.18	-0.0073	-3	37	56	MVTTECPQFVQNINIENLFR	38	99.939	Carbamidomethyl (C)[6], Oxidation (M)[1]
	2469.19	2469.18	-0.0073	-3	37	56	MVTTECPQFVQNINIENLFR			Carbamidomethyl (C)[6], Oxidation (M)[1]
	2784.39	2784.38	-0.0042	-2	8	31	ALSNLIDVYHNYSNIQGNHHALYK
	2784.39	2784.38	-0.0042	-2	8	31	ALSNLIDVYHNYSNIQGNHHALYK	81	100
On column 1 click on the + signal for displaying the sequence of matched and fragmented peptides of a given protein. Ion scores and confidence intervals of the fragmented peptides are also shown.
aSpots are named as indicated on the 2-DE gel shown in Figure 1 in Ref [1].
b UniProtKB/Swiss-Prot Accession Number.
MASCOT Protein Score, Protein Score Confidence Interval (C.I. %), Total Ion Score, and Total Ion Score Confidence Interval (C.I. %) are reported for the combined search of MALDI-TOF/TOF MS and MS/MS data (GPS Software, Applied Biosystems).
b UniProtKB/Swiss-Prot Accession Number.
c For Protein Scores, only Confidence Intervals above 99% were considered as statistically significant.
d For Total Ion Scores, only Confidence Intervals above 95% were considered as statistically significant.
eTheoretical Molecular Weights and Isoelectric Points are given for each protein.
MASCOT Protein Score, Protein Score Confidence Interval (C.I. %), Total Ion Score, and Total Ion Score Confidence Interval (C.I. %) are reported for the combined search of MALDI-TOF/TOF MS and MS/MS data (GPS Software, Applied Biosystems).
c For Protein Scores, only Confidence Intervals above 99% were considered as statistically significant.
c For Protein Scores, only Confidence Intervals above 99% were considered as statistically significant.
d For Total Ion Scores, only Confidence Intervals above 95% were considered as statistically significant.
eTheoretical Molecular Weights and Isoelectric Points are given for each protein.
fFirst protein in the ranking retrieved by MASCOT search with five fragmented peptides matching Serum Albumin. However, a second protein was retrieved with 2 fragmented peptides matching Antithrombin-III.
gSequence coverage for MUP-20 was of 55%. Its experimental MWt (20 kDa) and pI (4.7) (Fig. 2B) matched with those of the mature MUP-20 protein, and with its position in a mouse serum 2-DE map published elsewhere: Electrophoresis 2004, 25, 3055-3065.
